# Supplementary material for: Genomic Epidemiology of Foodborne Salmonella in Colombia (2002–2009): Emergence of Novel IncHI1 and IncI1 Plasmids Harboring Metal and Multi-Drug Resistance Clusters
Source: Antibiotics (Basel). 2026 May 18;15(5):511. doi: 10.3390/antibiotics15050511 (PMC13203441; doi:10.3390/antibiotics15050511)
Supplement: Supplementary file 1 [file antibiotics-15-00511-s001.zip]

Archive with 1 entries (1 files):
- antibiotics-4201072-supplementary.pdf
